# Supplementary material for: Machine learning-based stratification of Parkinson’s disease progression using dysautonomia symptoms and transcriptomic signatures
Source: Genes Dis. 2025 Aug 22;13(3):101831. doi: 10.1016/j.gendis.2025.101831 (PMC12854859; doi:10.1016/j.gendis.2025.101831)
Supplement: Multimedia component 3 [file mmc3.xlsx]

## Sheet: Table legends
Table S1. The individual symptoms of six domains of SCOPA-AUT
Table S2. Demographic characteristics following the longitudinal disease progression from Parkinson's disease onset
Table S3. Average score of individual AutD symptoms across eight STATE
Table S4. Severity level of individual AutD symptoms across eight STATE
Table S5. Average score of six domain for SCOPA-Aut and MDS-UPDRS severity across eight STATE
Table S6. Number of visit across eight STATE
Table S7. STATE level assignment according to visit number for each participant
Table S8. Patterns of STATE level transmission changes in each cluster
Table S9. Average score and number of patients visited by cluster according to each visit schedule for assessment of MDS-UPDRS, HY, and SCOPA-Aut
Table S10. Cox Proportional Hazards Regression Models of Autonomic Dysfunction and six domains of SCOPA-AUT for Disease Progression based on MDS-UPDRS and STATE level
Table S11. Cox Proportional Hazards Regression Models of Individual Autonomic Symptoms of GIT domain to reach moderate stage MDS-UPDRS and STATE level
Table S12. The top-10 SCOPA-AUT gastrointestinal items with frequency responded according to the highest centrality by network analysis
Table S13. List of top 30 differentially expressed genes in each cluster
Table S14. Gene list for comparison each cluster differentially expressed genes
Table S15. List of top 30 pathways in each cluster
Abbreviation: SCOPA-AUT, SCales for Outcomes in PArkinson's disease - autonomic; MDS-UPDRS, Movement Disorders Society-Unified Parkinson Disease Rating Scale ;GIT, Gastrointestinal dysfucntion dysfunction

## Sheet: Table S1
Supplementary table 1. The individual symptoms of six domains of SCOPA-AUT
Domain		Item number	Individual Symptoms
Group 1	Gastrointestinal dysfunction	1	Swallowing/chocking
		2	Sialorrea
		3	Dysphagia
		4	Early satiety
		5	Constipation
		6	Straining for defecation
		7	Faecal incontinence
Group 2	Urinary dysfunction	8	Urgency
		9	Urge incontinence
		10	Incomplete emptying
		11	Weak stream of urine
		12	Frequency
		13	Nighttime voiding
Group 3	Cardiovascular dysfunction (Orthostatic symptoms)	14	Light-headed when standing-up
		15	Light-headed when standing for some time
		16	Syncope
Group 4	Thermoregulatory dysfunction	17	Hyperhidrosis during the day
		18	Hyperhidrosis during the night
		20	Cold intolerance
		21	Heat intolerance
Group 5	Pupillomotor dysfunction	19	Oversensitiveness to bright light
Abbreviation: SCOPA-AUT, SCales for Outcomes in PArkinson's disease - autonomic

## Sheet: Table S2
Supplementary table 2. Demographic characteristics following the longitudinal disease progression from Parkinson's disease onset
	BL	V04	V06	V08	V17
Men, n (%)	364 (59.5%)
Women, n (%)	248 (40.5%)
Age (years)	61.8 ± 9.9
Education (years)	15.6 ± 3.5
Clinical characteristics
MDS-UPDRS part 1	6.38±4.87	7.39±4.95	8.23±5.34	8.73±5.60	10.47±6.17
MDS-UPDRS part 2	6.37±4.82	7.83±5.61	8.52±5.99	9.31±6.23	13.59±7.67
MDS-UPDRS part 3	19.80±9.25	21.58±10.80	21.92±11.28	23.06±12.51	27.89±13.69
MDS-UPDRS part 4	1.64±2.63	1.29±2.38	1.43±2.60	1.67±2.62	4.27±4.01
Hoehn and Yahr	1.63±0.53	1.76±0.55	1.82±0.56	2.65±8.74	4.42±14.96
SCOPA-AUT	9.54 ± 6.77	10.76 ± 7.01	11.21 ± 7.05	12.22 ± 7.80	12.32 ± 7.24

## Sheet: Table S3
Supplementary table 3. Average score of individual AutD symptoms across eight STATE (Mean ± SD)
STATE	SCAU1	SCAU2	SCAU3	SCAU4	SCAU5	SCAU6	SCAU7	SCAU8	SCAU9	SCAU10	SCAU11	SCAU12	SCAU13	SCAU14	SCAU15	SCAU16	SCAU17	SCAU18	SCAU19	SCAU20	SCAU21
8	1.38 ± 1.12	1.31 ± 0.95	0.69 ± 0.95	0.69 ± 1.03	1.85 ± 0.99	1.69 ± 1.03	1.15 ± 1.28	#N/A1	#N/A1	#N/A1	#N/A1	#N/A1	#N/A1	1.38 ± 1.04	1.15 ± 1.14	0.62 ± 1.04	0.69 ± 1.11	0.46 ± 0.78	0.46 ± 0.78	0.85 ± 1.07	0.62 ± 1.04
7	0.77 ± 0.79	0.96 ± 0.96	0.60 ± 0.71	0.88 ± 0.95	1.62 ± 1.14	1.76 ± 1.04	0.18 ± 0.50	1.30 ± 1.08	1.01 ± 0.99	1.14 ± 1.04	1.20 ± 1.08	1.69 ± 1.05	2.02 ± 1.00	0.90 ± 0.93	0.67 ± 0.84	0.13 ± 0.43	1.06 ± 1.12	0.91 ± 1.00	1.10 ± 1.08	1.02 ± 1.09	1.20 ± 1.13
6	0.61 ± 0.68	0.92 ± 0.84	0.47 ± 0.6	0.69 ± 0.79	0.61 ± 0.67	0.83 ± 0.69	0.05 ± 0.23	0.50 ± 0.62	0.33 ± 0.50	0.64 ± 0.64	0.72 ± 0.76	1.09 ± 0.71	1.54 ± 0.86	0.63 ± 0.72	0.42 ± 0.61	0.05 ± 0.24	0.23 ± 0.48	0.35 ± 0.57	1.09 ± 0.91	1.05 ± 0.87	0.55 ± 0.68
5	0.36 ± 0.56	0.80 ± 0.74	0.22 ± 0.43	0.32 ± 0.55	0.46 ± 0.64	0.78 ± 0.69	0.11 ± 0.37	1.29 ± 0.91	0.94 ± 0.90	1.00 ± 0.82	1.22 ± 0.94	2.02 ± 0.85	2.22 ± 0.84	0.38 ± 0.55	0.21 ± 0.44	0.03 ± 0.20	0.20 ± 0.49	0.24 ± 0.49	0.37 ± 0.55	0.47 ± 0.66	0.43 ± 0.68
4	0.24 ± 0.46	0.39 ± 0.53	0.17 ± 0.39	0.35 ± 0.57	1.27 ± 0.87	1.32 ± 0.83	0.08 ± 0.30	0.54 ± 0.61	0.43 ± 0.53	0.48 ± 0.54	0.53 ± 0.61	1.02 ± 0.64	1.47 ± 0.81	0.36 ± 0.52	0.2 ± 0.41	0.03 ± 0.19	0.57 ± 0.8	0.45 ± 0.61	0.48 ± 0.56	0.36 ± 0.53	0.64 ± 0.77
3	0.17 ± 0.40	0.38 ± 0.51	0.10 ± 0.32	0.13 ± 0.36	0.26 ± 0.45	0.52 ± 0.54	0.03 ± 0.18	0.28 ± 0.45	0.15 ± 0.36	0.49 ± 0.52	0.65 ± 0.61	1.08 ± 0.60	2.04 ± 0.56	0.15 ± 0.37	0.09 ± 0.28	0.02 ± 0.12	0.09 ± 0.30	0.19 ± 0.41	0.18 ± 0.38	0.25 ± 0.45	0.15 ± 0.39
2	0.23 ± 0.45	0.42 ± 0.53	0.15 ± 0.36	0.21 ± 0.44	0.30 ± 0.49	0.51 ± 0.53	0.04 ± 0.20	0.33 ± 0.49	0.26 ± 0.45	0.27 ± 0.45	0.26 ± 0.45	0.70 ± 0.53	0.70 ± 0.55	0.29 ± 0.47	0.13 ± 0.35	0.02 ± 0.14	0.13 ± 0.37	0.15 ± 0.37	0.3 ± 0.49	0.38 ± 0.54	0.21 ± 0.45
1	0.02 ± 0.15	0	0.02 ± 0.15	0.01 ± 0.12	0.01 ± 0.12	0.15 ± 0.36	0.02 ± 0.13	0.10 ± 0.30	0.08 ± 0.27	0.15 ± 0.37	0.16 ± 0.37	0.46 ± 0.51	0.60 ± 0.54	0	0.01 ± 0.08	0.00 ± 0.06	0.08 ± 0.29	0.07 ± 0.26	0	0	0.05 ± 0.21
1 In the case of using a catheter in questions 8 to 13 of urinary functioning
Abbreviation: AutD, Autonomic Dysfunction

## Sheet: Table S4
Supplementary table 4. Severity level of individual AutD symptoms across eight STATE
STATE	SCAU1	SCAU2	SCAU3	SCAU4	SCAU5	SCAU6	SCAU7	SCAU8	SCAU9	SCAU10	SCAU11	SCAU12	SCAU13	SCAU14	SCAU15	SCAU16	SCAU17	SCAU18	SCAU19	SCAU20	SCAU21
8	Moderate	Moderate	Mild	Mild	Moderate	Moderate	Moderate	#N/A1	#N/A1	#N/A1	#N/A1	#N/A1	#N/A1	Moderate	Moderate	Mild	Mild	Mild	Mild	Mild	Mild
7	Mild	Mild	Mild	Mild	Moderate	Moderate	Mild	Moderate	Moderate	Moderate	Moderate	Moderate	Severe	Mild	Mild	Mild	Moderate	Mild	Moderate	Moderate	Moderate
6	Mild	Mild	Mild	Mild	Mild	Mild	Mild	Moderate	Mild	Moderate	Moderate	Severe	Severe	Mild	Mild	Mild	Mild	Mild	Mild	Mild	Mild
5	Mild	Mild	Mild	Mild	Mild	Mild	Mild	Mild	Mild	Mild	Mild	Moderate	Moderate	Mild	Mild	Mild	Mild	Mild	Moderate	Moderate	Mild
4	Mild	Mild	Mild	Mild	Moderate	Moderate	Mild	Mild	Mild	Mild	Mild	Moderate	Moderate	Mild	Mild	Mild	Mild	Mild	Mild	Mild	Mild
3	Mild	Mild	Mild	Mild	Mild	Mild	Mild	Mild	Mild	Mild	Mild	Moderate	Severe	Mild	Mild	Mild	Mild	Mild	Mild	Mild	Mild
2	Mild	Mild	Mild	Mild	Mild	Mild	Mild	Mild	Mild	Mild	Mild	Mild	Mild	Mild	Mild	Mild	Mild	Mild	Mild	Mild	Mild
1	Mild	None	Mild	Mild	Mild	Mild	Mild	Mild	Mild	Mild	Mild	Mild	Mild	None	Mild	Mild	Mild	Mild	None	None	Mild
The severity level of individual AutD symptoms of SCOPA-AUT (1-21) categorized as none (X=0), mild (0<X≤1), moderate (1<X≤2), and severe (2<X≤3) .
1 In the case of using a catheter in questions 8 to 13 of urinary functioning
Abbreviation: AutD, Autonomic Dysfunction

## Sheet: Table S5
Supplementary table 5. Average score of six domain for SCOPA-Aut and MDS-UPDRS severity across eight STATE (Mean ± SD)
STATE	Gastrointestinal functioning	Urinary functioning	Cardiovascular functioning	Thermoregulatory functioning	Pupilomotor functioning	total
8	8.77 ± 4.99	#N/A 1	3.15 ± 2.91	2.62 ± 2.90	0.46 ± 0.78	#N/A 1
7	6.76 ± 2.96	8.38 ± 4.05	1.70 ± 1.77	4.18 ± 2.75	1.10 ± 1.08	22.13 ± 7.05
6	3.06 ± 1.78	8.68 ± 2.36	0.62 ± 0.85	1.34 ± 1.37	0.37 ± 0.55	14.08 ± 3.92
5	4.18 ± 2.18	4.82 ± 2.19	1.10 ± 1.20	2.19 ± 1.46	1.09 ± 0.91	13.37 ± 4.17
4	3.82 ± 1.95	4.48 ± 2.12	0.59 ± 0.78	2.02 ± 1.67	0.48 ± 0.56	11.39 ± 3.46
3	1.59 ± 1.26	4.69 ± 1.49	0.26 ± 0.53	0.67 ± 0.85	0.18 ± 0.38	7.38 ± 2.46
2	1.85 ± 1.42	2.51 ± 1.63	0.44 ± 0.68	0.88 ± 0.96	0.30 ± 0.49	5.99 ± 2.58
1	0.24 ± 0.48	1.54 ± 1.32	0.01 ± 0.10	0.20 ± 0.43	0	1.99 ± 1.55
1 In the case of using a catheter in questions 8 to 13 of urinary functioning
STATE	UPDRS I	UPDRS I (1.10 URINARY PROBLEMS)	UPDRS II	UPDRS III	TOTAL
8	18.23 ± 11.59	2.54 ± 1.85	25.62 ± 15.35	46.67 ± 25.4	87.42 ± 49
7	13.62 ± 6.72	1.47 ± 1.16	14.42 ± 8.25	24.41 ± 13.28	51.79 ± 23.46
6	9.88 ± 5.53	0.86 ± 0.88	12.05 ± 6.88	24.09 ± 11.52	45.86 ± 18.91
5	9.52 ± 4.88	1.68 ± 1.02	10.75 ± 5.96	24.95 ± 11.96	44.95 ± 17.59
4	8.96 ± 4.86	0.82 ± 0.85	8.77 ± 5.36	22.71 ± 11.69	40.13 ± 16.48
3	5.69 ± 3.72	0.65 ± 0.67	6.62 ± 4.59	21.85 ± 11.29	34.1 ± 14.83
2	5.96 ± 3.82	0.49 ± 0.69	6.73 ± 4.36	20.97 ± 10.66	33.52 ± 14.01
1	3.49 ± 3.38	0.16 ± 0.37	4.36 ± 3.24	18.95 ± 9.68	26.86 ± 11.84
The transition from STATE 1 to 8 were indexed increasing, primarily the severity of six regions of AutD and PD motor/non-motor symptoms of UPDRS (table. 2), but have differences in the average score of UPDRS I (1.10 urinary problems), gastrointestinal functioning, cardiovascular functioning, thermoregulatory functioning, and pupilomotor functioning in STATE 6 was lower than that of STATE 4 and 5.
Abbreviation: SCOPA-AUT, SCales for Outcomes in PArkinson's disease - autonomic; MDS-UPDRS, Movement Disorders Society-Unified Parkinson Disease Rating Scale

## Sheet: Table S6
Supplementary table 6. Number of visit across eight STATE
STATE	1	2	3	4	5	6	7	8	Total
Visit number	287	1021	699	922	710	636	892	13	5180

## Sheet: Table S7
Supplementary table 7. STATE level assignment according to visit number for each participant
PATNO	BL	V02	V04	V06	V08	V10	V12	V14	V15	V17	V18	V19
	0 m	6 m	12 m	24 m	36 m	48 m	60 m	84 m	96 m	120 m	132 m	144 m
3001	2	2	6	6	6	6	6	6	6	6	6	6
3002	7	7	7	7	7	7	7	7	7	5	5
3003	6	6	6	6	6	6	6		6		7	7
3010	5	5	5	5	5	5	5	7	7	7	7	7
3012	6	6	6	6	6	6		5
3014	3	3	3	3
3018	3	3	6	6	6	6		6		7	7
3020	5	5	5	5	7	7		7
3021	6	6	3	3	3			5		5
3023	2	2	2	2	2	2		2		2	2
3024	5	5	5		5			5		5
3027	5	5	5	5	5		5
3028	3	3	3	3	3		3			3
3051	3	3	3	3	6	6	6	6	6		6	6
3052	4	4	4	4	4	4	5	5	5
3054	3		5	5	5	5	5	5	5		7	7
3056	6		7	7	7	7	7	7	7
3058	5	5	5	7	5	5	5
3059	6	6	6	6	6	6
3060	6	6	6	6	6	6	6	6	6		7
3061	6	6	6	6	6	6	6	6	6		6	6
3062	3	3	3	3	3	3	4	4	4		4	4
3066	3	3	3	3	3	4	4	4	4
3067	3	3	3	3	3	3	3	3	6		6
3068	3	3	3	3	3	2	2		2
3076	2	2	2	2	2	2
3077	5	5	5	5	5	5	5	5	5	5	7
3078	2	2	2	4	4	4	4	4		4	4
3080	5		5	5	5	7	7
3083	2	2	2	2	2	2	2	4
3086	4	4	4	4	4	4		4		4
3088	2	2	2	2	2	2	2			2
3089	2	2	2	2	2	4	4
3102	6	6	6	6	6	6
3105	4	4	4	4	4	4
3107	2	2	2	6	6	3	5	5	5
3108	1	1	2	1	1	2	2	1	2	2	2
3110	2		2	2	5	5	5	5	5
3111	7	4	4	4	4		4	4	5
3113	5	5	5	5	5
3116	7	7	7	7	7	7	7
3118	3	6	3	3	3	3	3	6	6
3119	2	5	5	5	5	7	7	7		7	7
3120	2		2	2	4	4	4	4	4
3122	4		4	4	4	4	4	4	4
3123	3	3	3	3	3	3	3	6	6	6
3124	4	4	4	4	4	4	4	4
3125	1	1	1	2	2	2	2	4		4
3126	2	1	2	4	4	4	4	4
3127	2				4	4	4	4
3128	7	7	7	7	7	7	7	7
3130	1		1	1	1	1	1	2	2	2
3131	5	5	5	5	5
3132	6	3	3	3	3	3	3		6
3134	1		2	2	1	2	2
3150	2	4	4	4	4	4	4
3154	1	2	2	2	2	2	2	4
3162	1	1	2	2	1	2	2
3166	3	3	3	3	3	3
3168	2		5	5	7	4	4	7	7	7	7
3173	1	1	1	1	1	1	1	1	1	2	4
3174	3	6	6	6	6	6	6			4	4
3175	1	1	1	1	1	3	3			3
3176	3	6	6	6	6	6	6	6	6	2
3178	7	7	7	7	7	7	7
3179	2	2	2	2	2	2	1
3180	5	5	5	5	7	7	7			7
3181	1	2	1	3	3	3	3	3		2
3182	3	4	4	4	4	4	4
3184	3	6	6	6	6	3	3	6	6	6
3185	2	2	2	2	2	2	2
3186	6	6	6	6	6	6	6		6	6
3190	4	4	4	4		5
3203	5	5	5	5	5	5	5	5	5	5	5	5
3205	3	3			3	3	3	3	3	2	2
3207	3	2	2	2	2	2	2	2	2	2	2
3209	4	4	4	4	4	5	5	5
3211	2	2	1	1	1	2	2
3212	7	5	5	5	5	7	7
3214	2	2		2	2	2	2	2
3218	2	2	2	2	3	3	3	5	5	5
3220	2	1	2	1	2	2	2	3		3
3223	5	5	5	5	5	5	5	7	7	7
3224	5	5	5	5	7	7	7	7
3225	3	3	3	3	3	3	3
3226	2	2	2	2	2	2	2
3227	2	4	4	4	4	4	4	7
3228	2	2	2	2	2	2	2	2
3229	3	3	3	3	3	3	3	6
3230	1	2	1	2	2	1	1	6		5	5
3231	2	2	4	4	4	4	4	4		4
3233	1	1	1	1		2	1
3234	2	2	2	2	2	2	2		5
3251	4	4	4	4	4	4	7
3252	2	2	2	2	2	2	2
3254	2	2	2		2	2
3268	6	6	6		6	6	6
3269	1	1	1	2	1	1	1			2	2
3272	3	3	3	3
3275	4	4	4	4		4	4	4	6
3278	1	1	1	1	2	2	1	3	3	3
3279	3	1		2	2	2	2
3280	1	1		1	2	2	2			2	2
3281	3	4		4	4	4	6
3282	2	2	1	2	2	2	1
3284	1	2	2		2	4	4
3285	3	3	3	3	3	3	3	3		4
3305	4	4	4		4		4	4	4	4	4
3307	1	1	2	2	2	2	2
3308	3	3	3	3	3	3	5	5	5
3309	2	2	5	5	5	5	5	2	2
3312	6	6		6	6	6	6	7	7		7
3313	6	6	7		7	7
3321	4			4	4	5	5
3322	5	5		5	7	7	7	7
3323	4	4	4	4	7	7	7
3325	4	4	4	4	5	5	5	5	5	5
3327	5		5	5	5	5	5
3328	3		3	3	3	3	3	3
3332	4	4	4	4	4	4	4
3333	4		4	4	4	1	1
3352	3	3	1	3	3	6
3354	3	3	3	4	4	4	4	4	4	4	3
3359	5	5	5	5	5	7	7	7	7	7	7
3360	3	3	5	5	5	5	5		5
3364	2	2	2	2	2	2	4
3365	3	3	5	5		5	5	5	5	5	5
3366	2	2	2	2	5	5	5	7	7	7	7
3367	2	2	2	3	3	6	6	6	6	6	6
3371	2	2	2	2	2	2	2	6	6	6	6
3372	2	2	3	3	3	6	6	7	7	4	4
3373	1	3	3	1	1	1	2	2		1
3374	2	2	2	2	2	2	2	2		2	4
3375	5	5	5	5	5
3377	2	4	4	4	4	4	4	4		4
3378	4	4	4	4	4	4	4	4
3380	1	2	2	2		4	4	4
3383	1	2	2	2	3	3	3	3	5	5
3385	5	5	5	5	5	5	5
3386	5	2	2	2	2	4	4	4
3387	2	2	1	6	6	6	6	6
3392	2	1	3	3	3	6	6		3
3400	5	5	5	7	7	7	7	7	7	7	7	7
3403	4	4	4	4	4	4	4	5	5
3406	3	3	4	4	7	7	7	7	7	7	7
3407	3	3	3	1	3	3	3	3	3	4	4	4
3409	6	6	6	6	6	6	6	6	6	6
3415	3	3	3	3	3	3	3	6	6	6	6	6
3417	1	3	3	3	3	6	6	6	6	6	6
3418	3	3	3	3	3	3	3	3	3	3	3	3
3419	1	1	3	3	3	3	3	3	3	3	3	4
3420	4	4	4	4	4	4	4	4	4	4	4
3421	2	2	2	2	1	1	2
3422	1	1	1	1	2	3	3	3	3	6	6
3423	5	5	5	5	5	5	5	5	5	5	7
3429	1	1	2	2	2	2	2	2	2	2	2
3430	2	2	2	2	2	2	2
3431	5	5	5	5	5	5	5	5	5	5	5
3432	3	3	3	3	4	4	7	7		7	7
3433	2	2	2	5	5	5	5	5	5
3434	3	3	3	3	6	6	6	6	6	6	6
3435	3	3	3	3	3	6	6	6	6	6	7
3436	4	4	4	4	4	4	4	4	4
3439	1	1	1	2	2	2	2	2	2	2	2
3442	2	2	2	4	4	4
3443	2		2	4	4	4	4	7	4	4	5
3444	3	3	3	6	6	6	6	6	6	6	6
3445	2	2	2	2	2	2	2	6		3	3
3446	7	7	7	4	4	5	5	5
3448	3	3	3	3	3	3	3	3	3	4	4
3451	2	2	2	2	2	2	2	5	5	5	5	5
3454	4	4	4	4	4	4	4	4	4		4	4
3455	5	5	5	5	5	5
3459	3	4	7	7	7	7	7	7	7	7	7	7
3461	1	2	2	2	2	2	2	4	4	4	4
3462	5	5	5	5	5	5
3467	2	2	2	2	1	2	2	2	4	4	4
3469	4	4	4	4	4	4	4	4	7	4	4
3470	2	2	2	2	2	4	4	4		4	4
3471	7	7	7	7	7	7	7
3472	6	6	6	6	7	7	7	7		7
3473	7	7	7	7	7	7	7
3475	1	2	1	1	3	3	3	6		3
3476	4	7	7	7	7
3482	1	2	2	2	1	2	2
3500	4	4	4	4	4	4	7	7	7	7	7
3501	3	3	1	2	2		2	2
3502	4	4	4	5	5	5	5
3504	6	6	3	3	3	3
3505	5	5	5	5	5	5	5
3506	6	6	6	6
3507	1	1	1	1	1	2	2	2	2
3514	2	2	2		2
3516	2	2		2	2	2		2	2	2
3522	2	2	2	2	2	2	2	5	5	5	5
3528	2	4	7	4	4	4	4	4	4	7	7
3530	6	6	5	5	5	5	5	7		7
3532	3	3	3	3	3	3	5	2		2	2
3540	7	7	7	7		7	7	7	7
3542	4	4	4	4	5	5	4	4	4
3552	3	3	2	4	4	4	4	7	4	4
3556	3	3	3	3	3	6	6	6
3557	5	7	7	7	5	5	5	5	7	7	7
3558	2	2	2	3
3559	5	5	5	5	5	4	4	4	4	4	4
3564	6	6		6	6	6	7		7	4	4	4
3567	2	2	2	2	2	2	2		2	2	2
3574	4	4	4	4	4	4	4
3575	8	2	8	8	2	8	2			8
3577	4		4	4	4	4	4	4	4	4
3584	2	2	2				4	4	4	4
3585	5	5	5	5	5	5	5	7	5	5
3586	3	3	3	3	4	4	4	4	4	4
3587	4	4	4	4	4	2	2		2	3
3588	5	2	2	2	4	4	7	7	7
3589	3	4		4	4
3591	3	3	3	3	3	3	3		3
3592	2	2	2	4		4			4
3593	2		2	2	2	2	4		3
3601	4	4		4		4	4	4	4	4		4
3603	2	7	7	4	4	4	4	7	7	7	7
3604	1	2			2	2	2
3605	1	4	3	3			3
3606	6		6	7
3607	3	3	3	3	3	3	3	3	3	5	5	5
3608	2	2	2	2
3609	7	7	7	7	7	7	7
3612	1	2	2		2	2	2				2
3616	4		4	7		7			7
3617	6	6		6
3621	4	7	7	7	7
3622	2	2	2	2	2	2	2	4	4	4	4
3629	2	2	1	1	1	1	1	2		2	4
3631	7	7	7	7	7	7
3632	2	2			2	2	2
3638	5			5	5	5				5
3650	1	2	2	2	2	2	2	2
3653	6	6	6	6	6	6
3654	2	2	5	5	5	7	7	5	5	5	7
3659	3	3	3	3
3660	5		5	2	2	2
3661	3	3	3	4	4	4	4
3664	1	3	3	3	3	3	3		3	3
3665	7	7	7	7	7	7
3666	7	7	7	7	7	7	7		7
3700	3	5	5	7	7	7	7
3701	2	1	1	1	1	2	2	1	2	2
3702	7	7	7	7	7	7	7	7
3704	4	7	4	4	4	4	4	4	7
3705	6	6	6	7	7	7	7	7
3708	4	4	4	4	4	4	4
3709	7	7	7	7	7	7	7	7	7	7
3710	7	7	7	7	7	7	7
3711	1	1	1	1	1	1	1
3752	2	5	7	7	7	7	7	7	7	7	7
3757	5	5	5	5	7	7	7
3758	3	3	3	3	3	6	6	6	6	6	6
3760	3	3	3	3	3	3	3	3	3
3762	4	4	4	4	4	4	4	4	4	4	4
3763	3	6	6	6	6	6	6
3766	2	2	2	2	2
3770	4	4	4	4	7		7	7	7	7	4
3771	5	2	2	4	4	7
3773	1	3	3	6	6	6	6	6	6	6	6
3775	3	3	3	3	5	5	5	5	5	5	5
3776	2	2	5	5	5	5	5	5
3777	4	5	5	5	5	5	5	5		5	5
3778	6		6	6	6	6	6	6	6	6	6
3780	2	2	2	2	2	2	2	7		7	7
3781	4	4	4	4	7	7	7	5
3785	2	1	1	3	1	1	1	3		3
3787	2	2	2	2	2	5	5	5		5
3789	6	6	5	5	5	5	5	5		7
3791	6	6	6	6	6	7	7	7
3792	3	3	3	5	5	5	5	5
3793	2	1	1	1	3	1	1		3	2
3795	4	4	4	4	4	4	4		4
3800	6		6	6	6	6	6	6	6	6	6	6
3802	2	4	4	4	7	7
3808	6	6	6	6	7	7	7	7	7	7	7
3814	3	3	3	3	5	5	5	2	2	3	3
3815	2		2	2	2	4	4	4	4	4	4
3818	2		7	7	7
3819	3	3	3	3	3	3	3	3	3	3	3
3822	2	2	2	2	1	2	2	2		2
3823	5	5	5	5	5	5	7	5		5
3824	7	7	7	7	7	7	7
3825	1	3	1	1	1	3	3	3		3
3826	2	2	2	2	2	2	4	4		4
3828	3	3	3	3	3	4	4	3
3829	2	2	2	2	4	4	4	4		4
3830	2	2	2	4	4	4	4	1		1
3831	4	7	5	5	5	5	5	7		7
3832	2		2	2	2	2	1	3		6
3834	6		6	6	6	5	5
3835	2	2	3	3	3	3	8	7
3838	1	2	2	2	2	2	2	2	4	4
3856	2	2	2	3	3	3	3	3	3	5	5
3866	2	5	7	7	7
3869	2	2	2	2	2	2	2	4	4	4
3870	2	2	2	5	5	5	5	7
3900	3	3	6	6	6	6		6		6
3903	4	4	4	4	4	4
3904	2	4	4	4	4
3905	1	2	2	1	1	1		2
3910	1	1	2	1	2			4
3911	3	3	3	5	5	5		5
3914	2	2	2	2	1	2		2
3916	7	5	5	5	5
3951	1	2	2	2	1	1	1	2	2	2	2
3953	6	6	3	6	3	3	4	4	4	7
3954	1	1	1	3	3	2	2	2	2	2	6
3957	3	3	6	6	6	6	6	6
3960	3	3	3	3	3	3	3	3	3	6
3961	5	2	2	2	2	2	2	2
3963	2		2	2
3964	2	2	2	2	2	5	5	5	5
3970	3	3	3	3	6	6	6
3972	5	7	5	5
4001	3	2	2	2	2	3	3	3	3	3	3
4005	1	1	1	1	3	3	3
4011	3		3	5	5	5	5	5	5	5	5
4012	2	2	2	2	2	1	2		2
4013	2	2	2	2	2
4019	2	2	2	2	2	1	1	2	2	2	2
4020	2	2	2	2	2	2	2	5	5
4021	4	4	4	4	4	4	4	4
4022	1	1	2	2	2	2	2	2		2	2
4024	6	6	6	6	6	6	6	6		6
4025	4	7	7	4	4	7	7	4		4
4026	6		6	2	2	2	4	4
4027	6	6	6	6	7	7	7	7		7
4029	2	2	2	2	2	2	3	3		3
4030	3	1	3	3	3	3	6	6	6	6
4033	2	1	6	6	2	2	2	1	1	1
4034	2	2	2	2	3	3	4		4	4
4035	3	3	3	3	4	4	4	4		4
4037	6	6	6	6	6	6	6			6
4038	4	4	4	4	4	4	5
4051	7	7	7	5	5	5	7	7	5	5	5
4052	2	2	2	2	2	2	2	2	2	2
4054	6	6	4	4	4	6	6	6	6	4	4
4055	3	6	6	6	6	6	6	6	3	3
4056	6	6	6	6	6	6	6	6	6	6
4057	1	3	2	2	2	4	4	4	4	4
4058	3	3	3	6	6	7	8	7
4059	1	3	3	2	5	5	5	5	5	3
4070	2		2	2	2
4071	3	6	6	6	6	6		6		6
4072	2	2	2	2	2			2
4073	7	7	7		7	7	7	7
4074	2	5	5					7	7
4076	6	6		6	6			6
4077	2	2	2	2	2	2		2	2	2
4078	2	2		1		3
4081	2	2	5	5	5	5	5
4082	2	3	4	3	3	5	5
4083	1	3	1	1	1	1	2
4091	5	5	5	5	5	5	5	7	7	5
4092	2	2	2	2	2	2	2
4093	5	5	5	5	2	2	2
4094	5	5		5	5	5	5	5
4096	4		7	7	7	7	4	4	4	4
4098	2	2	4	4	4	6	6	6	6	7
4099	1	4	4	4	4	4	4	4	4	4
4101	3	3	5	5	5	5	5	5	5	5
4102	3	3	6	3	3	3	3	3	6	3
4103	2	1	2	2	2	2		2	1	2
4106	3	3	3	3	3	3	3	3	3	3
4107	4	4	4	4	4	6	3
4108	2		2	1	3	3	3	2	2	3
4109	1	1	1	1	1	1	2
4110	6	6	6	6	6	6	6
4111	6	6	6	6	6	6	6	6	6	6
4112	3	3	3	3	6	6	6	6	6	6
4113	6	6	2	2	1	2	2		2	2
4114	2	2	2	4
4115	5	5	5	5	5	5	5	5	5	5
4117	2	2	2	2	2	4	4		4	4
4121	2	4	4	7	7
4122	2	2	3	3			5
4123	1	3	3	3	3	3		4	4	4
4124	2	7	4	4
4125	1	3		3					2
4126	2	2	2	2	2	2			2	2
4135	2	4	4	7	7
4136	5	5	5	5
40338	5	5	5	5	5	5	5
40366	2	2	2	2	2	2	2	1
40533	3	3	4	4		7	7
40534	4	4	4	4
40538	6	6	6	6		6	6
40540	2	2	2	2		2	2
40541	6	6		6			7
40542	5	5	5	5		5	5
40543	2	2	2	2		4
40549	2		1		2	2
40553	7	7	7	7	7	7	7	7
40555	4	4	1	7	7	7	7	7	7
40558	3	5	5				5
40560	7	7	7	7			7
40578	7	7	7	7	7	7	7
40585	7	7	7	7	7	7	7	7	7
40586	4	5	5	5	5	5	7		7
40592	7		7	7			7
40595	3		3	3	3	3	3
40599	4		4	4	4	4	4
40607	1		3	5	7
40671	3	3	3	3		3
40690	2	2	2	2	6	6	6
40691	7	7	7	7	7	7	7	7	7
40692	3	3	3	3	6	6	6	6	6
40693	7	7	7	7	7	7	7
40694	4	3	3	6	6	6	6	6	7
40702	2	2	2	1	2	2	6	6	6
40703	2	6	6	7	7	7	7	7	7
40704	7	7	7	7	8	4	7	7	7
40707	7	7	7	7	7	7	7
40709	2	2	2	1	2	2	4	7	7
40713	3	3	3	3	6	6	6	3	3
40714	7	7	7	7	7	7
40730	4	4	4	7	7	7	7	7	7
40731	7	7	7	7	7	7	7	7	7
40733	4	4	7	7	7	7	7	7
40735	4	4	4	4	4	4	4
40740	2	2	2	5
40744	7	7	7	7	7	7	7
40754	2	5	5	7	7	7	7	7
40755	7	7	7	7	8	8	8
40756	2	1	2			5
40757	7	7	7			7	8
40760	2	2	2	2	2	2	5
40769	4	4	4		7
40771	6	6	6	6
40772	2	5	7	7	7
40775	6	6	7		7	8
40776	6	6	6	6	6	6	6	7
40777	2	2	2	3	5		5
40778	4	4	4	4
40779	7	7	7	7
40781	4	4	4	4	4	4	4	4	4
40800	5	5	5	5	5
40806	7	7	7	7	7
40816	6	6	6	6	6	6	6
40882	5	5	5	5	2	4	4	7	7
40893	2			2	2	4	4	4	4
41172	4	4		4	4	4
41184	2	2	2	2	2	5		2
41280	6	7	7	7	7	7	7	7	7
41281	4	4	7		7	7	7	7	7
41282	6	6	2		2	1	1	2	2
41285	5	7	7		7		7	7	7
41287	5	5	5		5	5	5	3	3
41288	4	4	4		4	7	4	4	4
41289	5	5	7		7	7	7	7	7
41293	1	1	1	1		1	2	4	4
41294	7	7	4	4
41295	7	4	4	7	7
41305	6	6	6	6	6	6	6	7
41356	7	7	7	7	7	7
41375	7	7		7	7		7
41380	7	7	7	7	7	7	7
41382	7	7	7	7	7	7	7		7
41384	4	4	4	4	4	4	4	4
41399	4	4	4	7	7	7	7		7
41400	7	7	7	7	7	7	7	7
41401	2	2	5	7	7	7	7		7
41410	4	4	7	7	1	2		7
41412	7	7	7	7	7	7
41420	7	7	7	7	7	7	7
41437	5	5	6	6	7	7	7
41438	7	4	4	4		4	4
41486	7	7	7	7	7	7		7
41488	1		6	6	6
41508	5	5	5	2	4	7
41519	2	2	2	6	6	7	7
41521	5	5	5	5	5	7		7
41522	4	1	4	4	4	7		5
41568	6	6	6	6	6	6		6
41578	7	7	7	7	7	7		7	7
41664	7	7	7	7		7	7
41749	4	4	6	6	6
41767	6	6	6	6	6	6	6
41829	3	1	1	3	3	3	3
41854	6	6	6	6
41886	7	7	7	7		7
41985	3	2	3	3	5
41989	7	7	7	7	7
42014	7	7	7				7
42033	3	5		5		5
42034	3	6	7	4
42079	4	4	4	4		4
42164	6	3	6	7			7
42171	2	2	1	2	2	2
42269	4	7	7	3		2	7
42308	2	5	5	5	5		7
42346	1	1	1	2	7	7	7
42351	2	5	5	5	2	2	2
42378	2	2	2	2		7
42379	7	7	7	7		7	7
42396	2		2		2	1
42407	1	1	2	2	2	4	1
42411	7	7	7		7
42415	3	3	5	7	7	7	7
42418	4	4	4	4		4	4
42429	5	5	5	5	5	5	7
42438	2	3	6	6	3	2	2
42447	6	7	7	4	4		4
42448	7	7	7	7	7	7	7
42452	2	1	2			2	5
42454	5	5	5	7	7		7
42455	4	4		7	7	7	7
42710	3	3	3		3	3	3
42724	5	7	7		7	7	7
42888	3	3		3	4	7
43045	2	2	2		2	2
43046	4	4	4	4		4
43081	4	4	4		7
43082	4	4	7	7	7	7
43083	6	6	6	7	7
43086	5	5		5	5
50044	5	5		5	5	5	5
50086	7	7	4	4
50088	4	4	4	4	4
50157	7	7	7	7	7
50175	1	1	4	4	4	4	4		7
50192	2	2	3	6	6	6	6	6	6
50319	1	1	1	1	1	1	1	1	1
50485	5	5	5		5	5	5
50509	4	4	4	4	4	4		4
50621	6	6		6	6	6		6
50746	4	4	4	7	7	7	7	7	7
50860	4	4	4	1	1	2	1	2	2
50901	2	2	2	2	1	1	2	2
50983	3	3	3	5	5
51186	3	4	4	4	4	6	6
51252	2	2	7	5	2	2		3
51440	1	2	2	1	2	2	2
51518	2	2	2	2	2	1	3
51551	2	2	2	2	2	2	2	2
51625	1	2	2	1	1	1	1	1
51632	4	4	4	4	4	4		6
51731	6	6	4	4	4	4	4
51844	2	2	4	4	4	4	4
51971	4	4	4	4	4	4	4
52062	2	2	4	4	4	4	4	4
52128	5	5	5		5	2	2	2
52146	2	2	2	3	3	6
52530	7	7	7	7	7	7	7	7
52678	3	3	3	3	3	5	5
53060	7	4	4		4	4	4
53339	1	1	1	2	2	2	2	2
53595	7	7	7	7	7		5
53600	3	3	3	3	3		3
53988	3	6	3	3	4	6	6
54144	2	4	2	2	2	2	2	2
54161	3	3	3	3	3	3	3
54197	6	6	6	6	6		6
54265	3	3	3	3	3		3
54695	4	4	4	4
55124	3	3	3	3	3		3
55251	1	1	1	2	2	2	2
55395	3	3	4	4	4		4
55441	6	6	6	6	6		6
55615	7	7	7	7	7
55875	4	6	3	3	3		5
56405	5	5	5		5	5	5
56435	6	6	6	7	7	7	7
56558	7	7	5	5	5	5	7
56744	3	3	3	3	3	3	3
57090	7	7	7	7		7	7
57127	5	5	5	5	5	5	3
57798	1	1	2	2
57813	7	7	7	7		7	7
57869	1	1	1	3
57880	3	3			3	3
57887	5	5	5	5		5	5
58030	2	2	4	4		4	4
58141	6	6	7		7	7	7
58420	5	5	5	5
58431	6	6	6	2		2	6
58454	2	2	4	4		4
58510	4	6	2	2	2	2	2
58550	6	6	6	6	6
58671	6	6	6	6	6	6	6
58783	4	4	4	4	4	4	4
59121	2	2		4	4	4	4
59398	4	4	7	7
59649	5	5	5	5
59724	7	7	7	7	5	5	5
70188	7	7	7	7	5	5	5
70326	7	7	7	7	7	7	7
70463	1	3	5	5			5
70818	5	5	5	5	5	5	5
71189	2	2	2	2	2	2	2
71809	5	7	7	7	5	5	5
71978	4	4	4	4	4	4	4
72784	3	3	3	3	3	3	3
72826	4	4	4	4	4	4
73115	4	4	3		3	3
73887	4	4	4	4	4	4	4
73935	4	4	4	4	4	4
74034	3	3	4		4	4
74067	2	1	1	1	3	3	3
74199	4		4		4	4	4
75409	5	5	5	5	5
75421	3	3	3		4	4
75480	6	3	3	3	4	4
75484	3	3	3	3	3	3
75505	3	3	3	3	3	6
75524	2	2	2	2	2	2
75562	7	7	7	7	7	7
Abbreviation: V, visit number; m, months

## Sheet: Table S8
Supplementary table 8. Patterns of STATE level transmission changes in each cluster
Cluster	BL	V04	V06	V08	V10	V12	V14	V15	V17	V18	V19
C1 (n=164)	2	2	2	2	2	2	2	2	2	3	3
C2 (n=242)	3	4	4	4	4	4	5	5	5	5	5
C3 (n=206)	5	6	6	6	6	7	7	7	7	7	7
Data are shown as the STATE level of visits over time and patient number in parentheses

## Sheet: Table S9
Supplementary table 9. Average score and number of patients visited by cluster according to each visit schedule for assessment of MDS-UPDRS, HY, and SCOPA-Aut
(A) Average score
Outcome	Number of cluster	BL	V02	V04	V06	V08	V10	V12	V14	V15	V17	V18	V19
MDS-UPDRS part 1	C1	3.95 ± 3.32	4.66 ± 3.70	5.06 ± 3.58	5.40 ± 4.18	5.58 ± 3.67	4.20 ± 4.20	6.00 ± 3.84	6.54 ± 4.10	6.67 ± 3.32	6.92 ± 4.43	8.14 ± 5.57	10.33 ± 5.50
	C2	5.81 ± 4.08	6.77 ± 4.72	6.80 ± 4.25	7.85 ± 4.77	8.20 ± 4.58	8.84 ± 4.89	9.20 ± 5.23	9.75 ± 4.97	10.27 ± 5.27	10.89 ± 5.40	11.58 ± 6.27	10.56 ± 5.46
	C3	8.92 ± 5.53	9.68 ± 5.40	9.93 ± 5.51	10.81 ± 5.49	11.91 ± 6.31	13.05 ± 7.16	13.77 ± 6.95	13.87 ± 6.10	12.92 ± 6.37	14.89 ± 6.65	15.75 ± 9.30	17.25 ± 10.05
MDS-UPDRS part 2	C1	4.31 ± 3.08	5.29 ± 3.59	5.12 ± 3.42	5.50 ± 3.66	5.99 ± 4.27	6.34 ± 4.31	6.98 ± 4.57	8.47 ± 5.35	9.29 ± 5.00	9.33 ± 5.34	12.41 ± 5.54	12.33 ± 1.15
	C2	5.97 ± 4.72	7.71 ± 5.54	7.57 ± 5.18	8.17 ± 5.57	8.98 ± 5.22	9.71 ± 6.36	10.16 ± 6.29	11.31 ± 5.89	11.60 ± 6.39	13.93 ± 6.13	14.79 ± 7.47	16.67 ± 5.96
	C3	8.46 ± 5.27	10.11 ± 6.16	10.27 ± 6.43	11.24 ± 6.78	12.38 ± 7.20	14.17 ± 7.91	15.05 ± 8.11	16.41 ± 8.47	15.60 ± 9.29	18.86± 9.68	17.56 ± 10.31	17.12 ± 8.92
MDS-UPDRS part 3	C1	19.44 ± 8.67	22.78 ± 9.31	20.84 ± 10.02	21.64 ± 11.98	20.08 ± 11.68	19.32 ± 10.90	20.35 ± 11.52	21.32 ± 11.21	22.09 ± 11.82	25.40 ± 12.86	27.27 ± 12.99	35.33 ± 16.50
	C2	20.25 ± 9.78	24.05 ± 10.66	21.55 ± 10.96	22.08 ± 10.97	23.01 ± 11.85	21.73 ± 11.21	22.38 ± 11.80	22.58 ± 11.72	25.50 ± 11.30	27.69 ± 13.34	30.37 ± 13.58	28.25 ± 9.50
	C3	19.59 ± 9.09	24.13 ± 10.36	21.96 ± 10.98	22.08 ± 11.16	25.78 ± 13.47	27.08 ± 16.08	26.44 ± 15.65	26.11 ± 11.70	24.96 ± 12.65	32.56 ± 14.92	30.59 ± 16.56	39.25 ± 16.46
MDS-UPDRS part 4	C1	1.36 ± 2.42	1.56 ± 2.29	0.92 ± 1.87	0.86 ± 2.01	1.25 ± 2.40	1.71 ± 2.58	2.04 ± 3.09	2.66 ± 2.84	3.50 ± 2.99	3.98 ± 3.97	5.88 ± 4.88	6.67 ± 2.52
	C2	1.80 ± 2.70	1.25 ± 2.34	1.26 ± 2.34	1.43 ± 2.64	1.33 ± 2.35	2.16 ± 2.80	2.50 ± 3.03	3.05 ± 3.28	4.46 ± 3.57	4.18 ± 3.99	4.08 ± 3.41	5.33 ± 4.90
	C3	1.64 ± 2.68	1.56 ± 2.51	1.51 ± 2.67	1.87 ± 2.78	2.40 ± 2.95	2.99 ± 3.75	3.72 ± 3.94	4.62 ± 3.43	5.64 ± 3.80	4.75 ± 4.16	4.89 ± 3.64	8.00 ± 4.86
SCOPA-Aut	C1	4.79 ± 3.20	5.08 ± 3.35	5.17 ± 3.23	5.27 ± 2.87	5.63 ± 2.88	5.84 ± 2.99	6.22 ± 3.41	6.53 ± 3.60	6.33 ± 3.14	7.79 ± 3.39	8.86 ± 3.27	10.67 ± 5.77
	C2	8.82 ± 5.46	9.41 ± 4.41	10.06 ± 5.37	10.37 ± 5.06	11.06 ± 4.65	11.60 ± 5.57	12.37 ± 4.58	13.75 ± 4.27	13.23 ± 4.24	14.50 ± 6.83	15.26 ± 5.92	13.56 ± 5.66
	C3	14.17 ± 7.27	15.26 ± 7.25	15.95 ± 7.18	16.87 ± 7.10	19.07 ± 8.65	19.51 ± 10.00	22.03 ± 11.95	21.08 ± 8.02	20.97 ± 8.68	19.21 ± 6.48	20.07 ± 5.86	22.00 ± 5.90
(B) Number of patients
Visit schedule	Number of cluster	BL	V02	V04	V06	V08	V10	V12	V14	V15	V17	V18	V19
MDS-UPDRS part 1	C1	164	153	155	150	148	142	125	79	48	61	28	3
	C2	242	222	227	226	210	207	187	126	95	76	43	9
	C3	206	195	197	191	178	162	146	86	60	42	28	8
MDS-UPDRS part 2	C1	163	153	155	150	148	142	125	79	48	61	27	3
	C2	241	221	227	226	210	207	187	126	95	76	43	9
	C3	206	195	197	190	178	162	146	86	60	42	27	8
MDS-UPDRS part 3	C1	160	141	148	143	139	132	121	76	44	55	22	3
	C2	236	200	220	210	189	186	172	121	86	62	35	4
	C3	204	161	187	178	166	150	131	80	48	32	17	4
MDS-UPDRS part 4	C1	39	32	97	121	135	132	114	74	46	59	25	3
	C2	71	76	155	200	197	199	182	121	92	74	39	9
	C3	105	85	156	172	166	157	144	84	56	40	27	6
SCOPA-Aut	C1	164	153	155	150	148	142	125	79	48	61	28	3
	C2	242	222	227	226	210	207	187	126	95	76	43	9
	C3	206	195	197	191	178	162	146	86	60	42	28	8
Abbreviation: SCOPA-AUT, SCales for Outcomes in PArkinson's disease - autonomic; MDS-UPDRS, Movement Disorders Society-Unified Parkinson Disease Rating Scale

[truncated: 6 more sheets: Table S10, Table S11, Table S12, Table S13, Table S14, Table S15]
